# Supplementary material for: Enzyme Encapsulation by Facile Self-Assembly Silica-Modified Magnetic Nanoparticles for Glucose Monitoring in Urine
Source: Pharmaceutics. 2022 May 28;14(6):1154. doi: 10.3390/pharmaceutics14061154 (PMC9227432; doi:10.3390/pharmaceutics14061154)
Supplement: Supplementary file 1 [file pharmaceutics-14-01154-s001.zip]

Archive with 1 entries (1 files):
- pharmaceutics-1702887-supplementary.pdf
